# Supplementary material for: MiR-200b categorizes patients into pancreas cystic lesion subgroups with different malignant potential
Source: Sci Rep. 2023 Nov 14;13:19820. doi: 10.1038/s41598-023-47129-1 (PMC10646105; doi:10.1038/s41598-023-47129-1)
Supplement: Supplementary file 2 — Supplementary Table S1. [file 41598_2023_47129_MOESM2_ESM.xlsx]

## Sheet: Table S1
Table S1. Low-density miRNA array, Ct values (Ct<35)
	Ct<35	M-PCN							Not-M
		d1	d2	d5	d6	d8	d9		d4	d3	d7	d10	d11	d12	d13
miRBase ID (v22)	Assay ID	Ct	Ct	Ct	Ct	Ct	Ct		Ct	Ct	Ct	Ct	Ct	Ct	Ct
hsa-let-7a-5p	hsa-let-7a	0	0	0	0	0	0		0	0	0	0	0	0	0
hsa-let-7c-5p	hsa-let-7c	31.8764	0	33.1958	0	0	0		0	0	0	0	0	0	0
hsa-let-7d-5p	hsa-let-7d	27.9925	0	28.7984	0	30.4996	0		0	0	32.458	0	0	0	0
hsa-let-7e-5p	hsa-let-7e	24.3222	31.5846	25.7309	0	27.3721	0		0	33.3904	30.1764	0	0	0	0
hsa-let-7f-5p	hsa-let-7f	0	0	0	0	0	0		0	0	0	0	0	0	0
hsa-let-7g-5p	hsa-let-7g	28.9057	0	27.6998	0	31.7672	0		33.9198	0	0	33.3524	0	34.4013	0
hsa-miR-1	hsa-miR-1	0	0	0	0	0	0		0	0	0	0	0	0	0
hsa-miR-9-5p	hsa-miR-9	0	0	0	32.8306	0	0		0	0	0	0	0	0	0
hsa-miR-10a-5p	hsa-miR-10a	0	0	0	0	0	0		0	0	30.8114	0	0	0	0
hsa-miR-10b-5p	hsa-miR-10b	0	0	0	0	0	0		0	0	0	0	0	0	0
U6 snRNA	U6 snRNA	24.8915	28.1668	24.169	29.9215	31.1231	28.7677		31.252	28.9954	32.4354	31.3348	34.0762	26.0326	33.4066
U6 snRNA	U6 snRNA	24.8857	28.1137	24.2702	29.7775	30.6878	29.371		32.1274	30.2696	31.8721	31.985	31.624	26.2852	34.5532
hsa-miR-15a-5p	hsa-miR-15a	31.3548	0	0	0	0	0		0	0	0	0	0	0	0
hsa-miR-15b-5p	hsa-miR-15b	31.3866	0	32.0607	0	0	0		0	0	30.1321	0	0	0	0
hsa-miR-16-5p	hsa-miR-16	24.678	30.8401	25.6403	31.4768	30.5336	0		0	30.7695	26.408	0	34.4245	30.4463	0
hsa-miR-17-5p	hsa-miR-17	24.6396	32.7078	27.0115	0	28.1746	31.7289		0	30.4236	26.7505	0	0	0	31.234
hsa-miR-18a-5p	hsa-miR-18a	0	0	0	0	0	0		0	0	0	0	0	0	32.1014
hsa-miR-18b-5p	hsa-miR-18b	0	0	0	0	0	0		0	0	0	0	0	0	0
hsa-miR-19a-3p	hsa-miR-19a	28.9563	0	31.2395	0	32.9356	0		0	0	30.3342	0	0	0	0
hsa-miR-19b-3p	hsa-miR-19b	24.692	0	26.3604	30.2713	28.0826	0		30.9354	31.7157	26.5073	31.3238	33.3198	29.97	0
hsa-miR-20a-5p	hsa-miR-20a	25.9268	33.2106	27.381	32.6829	28.5964	0		0	0	28.7649	0	0	0	0
hsa-miR-20b-5p	hsa-miR-20b	28.8525	0	32.5449	0	33.3363	0		0	0	32.4469	0	34.3384	0	0
hsa-miR-21-5p	hsa-miR-21	24.3112	0	23.1442	29.5119	25.8381	0		31.2128	33.5168	28.227	0	0	33.6756	34.1097
hsa-miR-22-3p	hsa-miR-22	0	0	0	0	0	0		0	0	0	0	0	0	0
hsa-miR-23a-3p	hsa-miR-23a	31.9136	0	0	0	0	0		0	0	0	0	0	0	0
hsa-miR-23b-3p	hsa-miR-23b	0	0	0	0	0	0		0	0	0	0	0	0	0
hsa-miR-24-3p	hsa-miR-24	23.0299	30.0292	23.2682	29.4738	26.089	29.5496		29.2998	29.7923	27.9179	0	31.496	30.7618	30.8617
hsa-miR-25-3p	hsa-miR-25	32.6576	0	28.8694	0	0	0		0	0	29.5767	0	0	0	0
hsa-miR-26a-5p	hsa-miR-26a	25.6265	0	26.4787	0	28.6061	33.6569		31.8901	33.9672	31.8753	0	0	0	0
hsa-miR-26b-5p	hsa-miR-26b	27.5644	0	26.6044	0	30.3841	0		0	0	31.1977	0	0	0	0
hsa-miR-27a-3p	hsa-miR-27a	28.9383	0	32.0671	0	32.0874	0		0	31.5812	0	0	31.9907	0	0
hsa-miR-27b-3p	hsa-miR-27b	30.5171	0	0	0	0	0		0	0	0	0	0	0	0
hsa-miR-28-3p	hsa-miR-28-3p	26.6821	32.3312	26.9994	31.65	30.6214	32.3653		0	0	0	0	0	0	0
hsa-miR-28-5p	hsa-miR-28	29.8239	0	27.7357	0	33.2619	0		0	0	0	0	24.9059	0	0
U6 snRNA	U6 snRNA	24.9596	27.6217	24.2744	29.9481	31.3641	29.0329		31.2695	29.3128	31.5792	31.3094	32.5901	25.9097	32.7802
U6 snRNA	U6 snRNA	25.0088	27.6194	24.1931	30.0076	29.8973	29.1762		31.0836	29.1072	32.5768	32.5257	33.632	26.3587	32.809
hsa-miR-29a-3p	hsa-miR-29a	25.5711	0	27.9384	32.1741	29.2612	31.8557		0	30.8668	30.1145	0	33.757	0	0
hsa-miR-29b-3p	hsa-miR-29b	30.8174	0	30.6778	0	33.1858	0		0	0	0	0	0	0	0
hsa-miR-29c-3p	hsa-miR-29c	29.0776	0	32.3316	0	32.9007	0		0	0	29.0276	0	0	0	0
hsa-miR-30b-5p	hsa-miR-30b	25.0043	32.6238	24.8868	30.9321	27.1475	32.6564		30.421	32.2824	29.2387	0	33.0928	0	0
hsa-miR-30c-5p	hsa-miR-30c	24.5788	32.8496	24.8452	31.6855	26.9192	31.8795		30.96	31.716	29.0729	0	34.5778	0	33.5692
hsa-miR-31-5	hsa-miR-31	24.606	29.015	23.5035	0	27.2257	31.1294		0	0	0	0	0	0	0
hsa-miR-32-5p	hsa-miR-32	0	0	33.287	0	0	0		0	0	0	0	0	0	0
hsa-miR-33b-5p	hsa-miR-33b	0	0	0	0	0	0		0	0	0	0	0	0	0
hsa-miR-34a-5p	hsa-miR-34a	29.2001	0	28.1857	0	29.8591	0		0	32.1571	0	0	0	0	0
hsa-miR-34c-5p	hsa-miR-34c	0	0	0	0	0	0		0	0	0	0	0	0	0
hsa-miR-92a-3p	hsa-miR-92a	27.4219	0	27.8406	31.7986	28.4892	0		31.4391	0	28.446	0	0	0	0
hsa-miR-93-5p	mmu-miR-93	27.9252	0	28.4633	0	0	0		0	0	31.7454	0	0	0	0
hsa-miR-95-3p	hsa-miR-95	29.4058	0	28.6936	0	0	0		0	0	0	0	0	0	0
hsa-miR-96-5p	mmu-miR-96	0	0	33.802	0	0	0		0	0	0	0	0	0	0
hsa-miR-98-5p	hsa-miR-98	0	0	0	0	0	0		0	0	0	0	0	0	0
hsa-miR-99a-5p	hsa-miR-99a	30.0054	0	0	0	0	0		0	0	33.4198	0	0	34.1111	0
hsa-miR-99b-5p	hsa-miR-99b	29.7733	0	30.5685	0	31.7004	0		0	0	33.3758	0	0	0	0
hsa-miR-100-5p	hsa-miR-100	30.4097	0	34.0468	32.9537	34.1497	0		0	33.5348	32.123	0	0	0	0
hsa-miR-101-3p	hsa-miR-101	31.1748	0	0	0	0	0		0	0	0	0	0	0	0
hsa-miR-103a-3p	hsa-miR-103	30.0666	0	29.8494	0	33.5586	0		0	0	32.8916	0	0	0	0
hsa-miR-105-5p	hsa-miR-105	0	0	0	0	0	0		0	0	0	0	0	0	0
hsa-miR-106a-5p	hsa-miR-106a	24.7176	0	27.4129	0	28.0851	32.4714		0	30.909	27.6559	0	0	0	31.3347
RNU44	RNU44	0	0	29.4661	0	0	0		0	0	0	0	0	0	0
hsa-miR-106b-5p	hsa-miR-106b	28.864	0	27.1903	31.5671	30.1414	0		0	0	29.8913	0	0	0	0
hsa-miR-107	hsa-miR-107	0	0	0	0	0	0		0	0	0	0	0	0	0
hsa-miR-122-5p	hsa-miR-122	0	0	0	0	0	0		0	0	0	0	0	0	0
hsa-miR-124-3p	mmu-miR-124a	33.175	0	32.0876	0	0	0		0	0	0	0	0	0	0
hsa-miR-125a-3p	hsa-miR-125a-3p	29.719	0	0	0	0	0		0	0	0	0	0	0	0
hsa-miR-125a-5p	hsa-miR-125a-5p	27.8593	31.8496	0	0	0	0		0	32.2444	0	0	0	0	0
hsa-miR-125b-5p	hsa-miR-125b	30.568	0	29.8817	0	31.817	0		0	0	31.7485	0	0	0	0
hsa-miR-126-3p	hsa-miR-126	30.1012	0	31.5209	0	0	0		0	32.102	30.4561	0	0	30.9689	0
hsa-miR-127-3p	hsa-miR-127	31.0362	0	0	0	0	0		0	0	34.099	0	0	0	0
hsa-miR-127-5p	hsa-miR-127-5p	0	0	0	0	0	0		0	0	0	0	0	0	0
hsa-miR-128-3p	hsa-miR-128a	0	0	0	0	0	0		0	0	0	0	0	0	0
hsa-miR-129-2-3p	mmu-miR-129-3p	0	0	0	0	0	0		0	0	0	0	0	0	0
hsa-miR-129-5p	hsa-miR-129	0	0	0	0	0	0		0	0	0	0	0	0	0
hsa-miR-130a-3p	hsa-miR-130a	0	0	0	0	0	0		0	0	33.4381	0	0	0	0
hsa-miR-130b-3p	hsa-miR-130b	0	0	0	0	0	0		0	0	0	0	0	0	0
hsa-miR-132-3p	hsa-miR-132	28.4669	0	30.8779	0	0	0		0	0	0	0	0	0	0
hsa-miR-133a-3p	hsa-miR-133a	33.8913	0	34.2049	0	0	0		33.7504	0	0	0	0	31.6894	0
hsa-miR-133b	hsa-miR-133b	0	0	0	0	0	0		0	0	0	0	0	0	0
hsa-miR-134-5p	mmu-miR-134	0	0	0	0	0	32.5403		0	0	0	0	0	0	0
hsa-miR-135a-5p	hsa-miR-135a	34.8686	0	30.4227	32.3797	33.1737	0		0	0	0	0	0	0	0
hsa-miR-135b-5p	hsa-miR-135b	28.7377	0	29.1383	0	30.2768	33.0398		0	0	0	0	0	0	0
hsa-miR-136-5p	hsa-miR-136	0	0	0	0	0	0		0	0	0	0	0	0	0
hsa-miR-137	mmu-miR-137	32.8353	0	0	0	0	0		0	0	0	0	0	0	0
hsa-miR-138-5p	hsa-miR-138	31.3128	0	33.5168	0	0	0		0	0	0	0	0	0	0
NA	hsa-miR-139-3p	31.8525	0	0	0	0	0		0	0	0	0	0	0	0
NA	hsa-miR-139-5p	27.9315	0	0	0	0	0		0	0	0	0	0	0	0
hsa-miR-140-3p	hsa-miR-140-3p	32.0193	0	33.9084	0	0	0		0	0	0	0	0	0	0
hsa-miR-140-5p	mmu-miR-140	27.5108	0	29.9069	0	32.0267	0		0	0	0	0	0	31.4422	0
hsa-miR-141-3p	hsa-miR-141	26.2025	0	26.6889	30.2894	28.6267	0		32.8276	0	0	0	0	0	0
hsa-miR-142-3p	hsa-miR-142-3p	27.9727	0	31.9618	33.1207	31.3321	0		0	0	28.5868	0	0	0	0
hsa-miR-142-5p	hsa-miR-142-5p	33.8588	0	0	0	0	0		0	0	0	0	0	0	0
hsa-miR-143-3p	hsa-miR-143	32.7313	0	33.7212	0	0	0		0	0	0	0	0	0	0
hsa-miR-145-5p	hsa-miR-145	29.4968	0	30.8906	34.4753	32.8872	0		0	33.1951	29.7864	0	33.7438	0	0
hsa-miR-146a-5p	hsa-miR-146a	20.5086	31.3761	29.1921	32.5073	29.6898	0		33.6777	27.1454	33.4387	0	32.3808	26.1965	31.2122
hsa-miR-146b-3p	hsa-miR-146b-3p	0	0	0	0	0	0		0	0	0	0	0	0	0
hsa-miR-146b-5p	hsa-miR-146b	22.594	0	30.037	0	0	32.6742		0	28.1474	30.6288	0	30.9946	28.8872	0
hsa-miR-147b	hsa-miR-147b	0	0	0	0	0	0		0	0	0	0	0	0	0
hsa-miR-148a-3p	hsa-miR-148a	30.3216	0	29.0025	0	0	0		0	0	0	0	31.664	0	0
hsa-miR-148b-3p	hsa-miR-148b	0	0	0	0	0	0		0	0	0	0	0	0	0
hsa-miR-149-5p	hsa-miR-149	31.3689	0	0	0	0	0		0	0	0	0	0	0	0
hsa-miR-150-5p	hsa-miR-150	28.7911	0	26.9416	31.3173	31.5661	0		0	28.8503	30.1	0	32.6501	0	0
hsa-miR-152-3p	hsa-miR-152	0	0	31.603	0	0	0		0	0	0	0	0	0	0
hsa-miR-153-3p	mmu-miR-153	0	0	0	0	0	0		0	0	0	0	0	0	0
hsa-miR-154-5p	hsa-miR-154	0	0	0	0	0	0		0	0	0	0	0	0	0
hsa-miR-181a-5p	hsa-miR-181a	29.95	0	31.0419	0	32.0318	0		0	0	34.7904	0	0	0	0
hsa-miR-181c-5p	hsa-miR-181c	0	0	0	0	0	0		0	0	0	0	0	0	0
hsa-miR-182-5p	hsa-miR-182	32.6599	0	0	0	0	0		0	0	0	0	0	0	0
RNU48	RNU48	29.0153	33.3507	26.2589	0	33.8113	33.9668		34.3546	33.5003	0	0	34.0995	31.576	33.5132
hsa-miR-183-5p	hsa-miR-183	0	0	32.9163	0	0	0		0	0	0	0	0	0	0
hsa-miR-184	hsa-miR-184	0	0	31.7257	33.3855	30.9936	0		0	0	0	0	0	29.8803	0
hsa-miR-185-5p	hsa-miR-185	31.2233	0	0	0	0	0		0	0	32.8343	0	0	0	0
hsa-miR-186-5p	hsa-miR-186	25.4482	0	27.3237	0	30.6092	0		0	32.6687	31.3265	0	0	0	0
hsa-miR-187-3p	mmu-miR-187	32.6251	0	0	0	0	0		0	0	0	0	0	0	0
hsa-miR-188-3p	hsa-miR-188-3p	0	0	0	0	0	0		0	0	0	0	0	0	0
hsa-miR-190a-5p	hsa-miR-190	32.9609	0	31.1702	0	0	0		0	0	0	0	0	0	0
hsa-miR-191-5p	hsa-miR-191	22.2641	29.038	25.6517	33.3216	30.3677	31.5237		0	29.0642	29.8893	0	0	28.729	0
hsa-miR-192-5p	hsa-miR-192	23.5342	30.4805	23.5547	30.4759	28.611	30.9276		33.5676	0	0	0	0	0	31.236
hsa-miR-193a-3p	hsa-miR-193a-3p	31.0291	0	0	0	0	0		0	0	0	0	0	0	0
hsa-miR-193a-5p	hsa-miR-193a-5p	28.7814	0	31.0193	0	31.8379	0		0	0	33.8248	0	0	0	0
hsa-miR-193b-3p	hsa-miR-193b	26.392	0	31.4173	0	0	31.9921		0	32.6415	31.5597	0	0	0	0
hsa-miR-194-5p	hsa-miR-194	24.9813	29.499	22.9061	30.617	29.0378	0		32.4231	0	0	0	0	0	0
hsa-miR-195-5p	hsa-miR-195	29.149	0	29.6128	0	34.8342	33.1809		0	0	30.766	0	0	34.1113	18.7536
hsa-miR-196b-5p	hsa-miR-196b	0	0	0	0	0	0		0	0	0	0	0	0	0
hsa-miR-197-3p	hsa-miR-197	25.7327	32.5422	31.6763	0	32.8333	0		32.7478	31.2243	31.977	0	0	0	0
hsa-miR-19	hsa-miR-198	0	0	0	0	0	0		0	0	0	0	0	0	0
hsa-miR-199a-5p	hsa-miR-199a	0	0	0	0	0	0		0	0	0	0	0	0	0
hsa-miR-199a-3p	hsa-miR-199a-3p	30.4624	0	0	0	0	0		0	34.1787	29.795	0	0	0	0
hsa-miR-199b-5p	hsa-miR-199b	0	0	0	0	0	0		0	0	0	0	0	0	0
hsa-miR-200a-3p	hsa-miR-200a	24.2496	30.2508	23.662	0	0	33.1069		0	0	0	0	0	32.6867	0
hsa-miR-200b-3p	hsa-miR-200b	23.1762	30.2725	23.5159	30.5796	27.7349	31.1212		32.3998	0	0	0	0	0	0
hsa-miR-200c-3p	hsa-miR-200c	22.1565	28.1527	23.0202	30.2316	27.6518	29.6927		31.4976	30.8128	0	33.2936	33.1706	32.5311	33.2301
hsa-miR-202-3p	hsa-miR-202	0	0	32.2448	0	0	0		0	0	0	0	0	0	0
hsa-miR-203a	hsa-miR-203	26.1594	0	25.4319	30.5731	29.1414	32.8523		0	0	33.7806	0	0	0	30.723
hsa-miR-204-5p	hsa-miR-204	0	0	0	0	32.8189	0		0	0	0	0	0	0	0
hsa-miR-205-5p	hsa-miR-205	0	0	30.3772	0	0	0		0	0	0	0	0	0	0
hsa-miR-208b-3p	hsa-miR-208b	0	0	0	0	0	0		0	0	0	0	0	0	0
hsa-miR-210-3p	hsa-miR-210	26.8357	0	0	0	0	0		0	0	0	0	0	0	0
hsa-miR-214-3p	hsa-miR-214	32.6055	0	0	0	0	0		0	0	31.6438	0	0	0	0
hsa-miR-215-5p	hsa-miR-215	0	31.5908	27.5651	31.8093	0	0		0	0	0	0	0	0	0
hsa-miR-216a-5p	hsa-miR-216a	0	0	0	0	0	0		0	0	0	0	0	0	0
hsa-miR-216b-5p	hsa-miR-216b	0	0	0	0	0	0		0	0	0	0	0	0	0
hsa-miR-217	hsa-miR-217	0	0	0	0	0	0		0	0	0	0	0	0	0
hsa-miR-218-5p	hsa-miR-218	31.4594	0	0	0	0	0		0	0	31.6918	0	0	0	0
hsa-miR-219a-5p	hsa-miR-219	0	0	0	0	0	0		0	0	0	0	0	0	0
hsa-miR-221-3p	hsa-miR-221	29.7767	0	0	0	0	0		0	0	0	0	0	0	0
hsa-miR-222-3p	hsa-miR-222	20.3516	26.8947	23.2396	30.3949	27.5587	27.6684		30.1441	31.4237	30.1902	0	0	29.6247	32.774
hsa-miR-223-3p	hsa-miR-223	24.4185	0	27.9391	27.1429	28.3688	31.0328		0	30.0052	27.62	32.0196	29.1097	30.9691	30.4501
hsa-miR-224-5	hsa-miR-224	30.6067	0	0	0	31.114	0		0	34.5514	0	0	0	0	0
hsa-miR-296-3p	hsa-miR-296-3p	0	0	0	0	0	0		0	0	0	0	0	0	0
hsa-miR-296-5p	hsa-miR-296	0	0	0	0	34.0818	0		0	0	0	0	0	0	0
hsa-miR-299-3	hsa-miR-299-3p	0	0	0	0	0	0		0	0	0	0	0	0	0
hsa-miR-299-5p	hsa-miR-299-5p	0	0	0	0	0	0		0	0	0	0	0	0	0
hsa-miR-301a-3p	hsa-miR-301	32.1678	0	0	0	0	0		33.4362	0	33.4408	0	0	0	0
hsa-miR-301b	hsa-miR-301b	0	0	32.9605	0	0	0		0	0	0	0	0	0	0
hsa-miR-302a-3p	hsa-miR-302a	0	0	22.2678	0	20.7957	0		0	0	0	0	0	0	0
ath-miR159a	ath-miR159a	0	0	0	0	0	0		0	0	0	0	0	0	0
hsa-miR-302b-3p	hsa-miR-302b	0	0	0	0	0	0		0	0	0	0	0	0	0
hsa-miR-302c-3p	hsa-miR-302c	0	0	0	0	0	0		0	0	0	0	0	0	0
hsa-miR-320a	hsa-miR-320	23.2011	28.4826	24.7859	32.7325	28.7258	30.3066		31.9597	29.5075	29.6344	0	31.0208	28.6448	0
hsa-miR-323a-3p	hsa-miR-323-3p	0	0	32.5034	33.6285	0	0		0	0	0	0	0	0	0
hsa-miR-324-3p	hsa-miR-324-3p	30.4531	0	33.1221	0	0	0		0	0	0	0	0	0	0
hsa-miR-324-5p	hsa-miR-324-5p	32.4732	0	0	0	0	0		0	0	0	0	0	0	0
hsa-miR-326	hsa-miR-326	0	0	0	0	0	0		0	0	0	0	0	0	0
hsa-miR-328-3p	hsa-miR-328	29.0503	0	31.6827	0	31.9825	0		33.5467	0	0	0	0	0	0
hsa-miR-329-3p	hsa-miR-329	0	0	0	0	0	0		0	0	0	0	0	0	0
hsa-miR-330-3p	hsa-miR-330	33.9386	0	33.0815	0	0	0		0	0	0	0	0	0	0
hsa-miR-330-5p	hsa-miR-330-5p	0	0	0	0	0	0		0	0	0	0	0	0	0
hsa-miR-331-3p	hsa-miR-331	25.209	33.9416	25.1043	0	30.0944	32.4107		0	0	0	0	0	30.8933	0
hsa-miR-331-5p	hsa-miR-331-5p	0	0	0	0	0	0		0	0	0	0	0	0	0
hsa-miR-335-5p	hsa-miR-335	0	0	32.3268	0	32.164	0		0	0	33.4813	0	0	0	0
hsa-miR-337-5p	hsa-miR-337-5p	0	0	0	0	0	0		0	0	0	0	0	0	0
hsa-miR-338-3p	hsa-miR-338-3p	0	0	0	0	0	0		0	0	0	0	0	0	0
hsa-miR-339-3p	hsa-miR-339-3p	29.73	0	31.5908	0	0	0		0	0	0	0	0	0	0
hsa-miR-339-5p	hsa-miR-339-5p	0	0	0	0	0	0		0	0	0	0	0	0	0
hsa-miR-340-5p	hsa-miR-340	29.0969	0	33.8605	0	32.3292	0		0	0	0	0	0	0	0
hsa-miR-155-5p	hsa-miR-155	24.8386	0	0	0	0	0		0	32.5616	0	0	0	31.3211	0
hsa-let-7b-5p	hsa-let-7b	24.0661	0	26.0822	33.2427	27.8716	29.8909		32.3939	30.4366	0	0	0	0	0
hsa-miR-342-3p	hsa-miR-342-3p	23.227	0	32.1997	0	33.8961	32.4189		0	28.0215	32.5215	0	0	29.6881	33.0456
hsa-miR-342-5p	hsa-miR-342-5p	0	0	0	0	0	0		0	0	0	0	0	0	0
hsa-miR-345-5p	hsa-miR-345	28.1861	0	30.9141	0	32.3367	0		0	0	0	0	32.9884	0	0
hsa-miR-361-5p	hsa-miR-361	0	0	0	0	0	0		0	0	0	0	0	0	0
hsa-miR-362-3p	hsa-miR-362-3p	0	0	0	0	0	0		0	0	0	0	0	0	0
hsa-miR-362-5p	hsa-miR-362	29.9902	0	0	0	0	0		0	0	0	0	0	0	0
hsa-miR-363-3p	hsa-miR-363	0	0	0	0	0	0		0	0	0	0	0	0	34.8223
hsa-miR-365a-3p	hsa-miR-365	29.7076	0	32.4996	34.7113	32.9604	0		0	0	34.5123	0	0	32.8629	0
hsa-miR-367-3p	hsa-miR-367	0	0	0	0	0	0		0	0	0	0	0	0	0
hsa-miR-369-3p	hsa-miR-369-3p	0	0	0	0	0	0		0	0	0	0	0	0	0
hsa-miR-369-5p	hsa-miR-369-5p	0	0	0	0	0	0		0	0	0	0	0	0	0
hsa-miR-370-3p	hsa-miR-370	0	0	0	0	0	0		0	0	0	0	0	0	0
hsa-miR-371a-3p	hsa-miR-371-3p	0	0	0	0	0	0		0	0	0	0	0	0	0
hsa-miR-372-3p	hsa-miR-372	0	0	0	0	0	0		0	0	0	0	0	0	0
hsa-miR-373-3p	hsa-miR-373	0	0	0	0	0	0		0	0	0	0	0	0	0
hsa-miR-374a-5p	hsa-miR-374	25.783	0	27.4857	0	30.0787	0		0	31.2576	30.3538	0	0	33.5037	0
hsa-miR-374b-5p	mmu-miR-374-5p	25.7041	0	27.2763	0	0	0		0	29.9701	32.5848	0	0	31.4451	0
hsa-miR-375	hsa-miR-375	26.4489	31.0806	22.7554	28.3948	27.9472	29.8496		29.4815	0	0	0	0	0	0
hsa-miR-376a-3p	hsa-miR-376a	0	0	0	0	0	0		23.6943	0	0	0	0	0	0
hsa-miR-376b-3p	hsa-miR-376b	0	0	0	0	0	0		0	0	0	0	0	0	0
hsa-miR-377-3p	hsa-miR-377	0	0	0	0	0	0		0	0	0	0	0	0	0
hsa-miR-379-5p	mmu-miR-379	0	0	0	0	0	0		0	0	0	0	0	0	0
hsa-miR-380-3p	hsa-miR-380-3p	0	0	0	0	0	0		0	0	0	0	0	0	0
hsa-miR-381-3p	hsa-miR-381	0	0	0	0	0	0		0	0	33.7742	0	0	0	0
hsa-miR-382-5p	hsa-miR-382	0	0	0	0	0	0		0	0	0	0	0	0	0
hsa-miR-383-5p	hsa-miR-383	0	0	0	0	0	0		0	0	0	0	0	0	0
hsa-miR-409-5p	hsa-miR-409-5p	0	0	0	0	0	0		0	0	0	0	0	0	0
hsa-miR-410-3p	hsa-miR-410	0	0	0	0	0	0		0	0	0	0	0	0	0
hsa-miR-411-5p	hsa-miR-411	0	0	0	0	0	0		0	0	33.1038	0	0	0	0
hsa-miR-422a	hsa-miR-422a	0	0	0	0	0	0		0	0	0	0	0	0	0
hsa-miR-423-5p	hsa-miR-423-5p	33.2352	0	31.5261	0	0	32.1339		0	0	0	0	0	0	0
hsa-miR-424-5p	hsa-miR-424	0	0	0	0	0	0		0	0	0	0	0	0	0
hsa-miR-425-5p	hsa-miR-425-5p	29.5539	0	0	0	0	0		0	33.1474	0	0	0	0	0
hsa-miR-429	hsa-miR-429	26.6285	0	28.2477	33.122	31.2798	0		0	0	19.6887	0	0	0	0
hsa-miR-431-5p	hsa-miR-431	0	0	0	0	0	0		0	0	0	0	0	0	0
hsa-miR-433-3p	hsa-miR-433	0	0	0	0	0	0		0	0	0	0	0	0	0
hsa-miR-449a	hsa-miR-449	32.5154	0	0	0	0	0		0	0	0	0	0	0	0
hsa-miR-449b-5p	hsa-miR-449b	0	0	0	0	0	0		0	0	0	0	0	0	0
hsa-miR-450a-5p	hsa-miR-450a	0	0	0	0	0	0		0	0	0	0	0	0	0
hsa-miR-450b-3p	hsa-miR-450b-3p	0	0	0	0	0	0		0	0	0	0	0	0	0
hsa-miR-450b-5p	hsa-miR-450b-5p	0	0	0	0	0	0		0	0	0	0	0	0	0
hsa-miR-451a	mmu-miR-451	0	0	28.3447	0	32.4425	0		0	0	25.6054	0	0	0	0
hsa-miR-452-5p	hsa-miR-452	34.8016	0	33.0921	0	0	0		0	0	0	0	0	0	0
hsa-miR-323b-5p	hsa-miR-453	0	0	0	0	0	0		0	0	0	0	0	0	0
hsa-miR-454-3p	hsa-miR-454	27.2641	0	29.1907	33.7019	0	0		0	33.7649	0	0	0	0	0
hsa-miR-455-3p	hsa-miR-455-3p	0	0	30.0532	0	0	0		0	0	0	0	0	0	0
hsa-miR-455-5p	hsa-miR-455	32.9603	0	29.3459	0	0	0		0	0	0	0	0	0	33.562
hsa-miR-483-5	hsa-miR-483-5p	30.2181	0	32.6971	0	0	0		0	0	0	0	0	0	0
hsa-miR-484	hsa-miR-484	22.9578	29.6695	26.8583	0	30.8233	31.5329		33.1396	29.4592	29.7495	0	33.3905	29.2612	0
hsa-miR-485-3p	hsa-miR-485-3p	0	0	31.7281	31.4134	31.5286	34.2712		0	0	0	0	0	0	0
hsa-miR-485-5p	hsa-miR-485-5p	0	0	0	0	0	0		0	0	0	0	0	0	0
hsa-miR-486-3p	hsa-miR-486-3p	0	0	0	0	0	0		0	0	0	0	0	0	0
hsa-miR-486-5p	hsa-miR-486	0	0	0	0	0	0		0	0	0	0	0	0	0
hsa-miR-487a-3p	hsa-miR-487a	0	0	0	0	0	0		0	0	0	0	0	0	0
hsa-miR-487b-3p	hsa-miR-487b	0	0	0	0	0	0		0	0	0	0	0	0	0
hsa-miR-488-3p	hsa-miR-488	0	0	0	0	0	0		0	0	0	0	0	0	0
hsa-miR-489-3p	hsa-miR-489	30.5203	0	0	0	0	0		0	0	0	0	0	0	0
hsa-miR-490-3p	hsa-miR-490	0	0	0	0	0	0		0	0	0	0	0	0	0
hsa-miR-491-3p	hsa-miR-491-3p	0	0	0	0	0	0		0	0	0	0	0	0	0
hsa-miR-491-5p	mmu-miR-491	29.7856	0	31.9409	0	0	0		0	0	0	0	0	0	0
hsa-miR-493-3p	hsa-miR-493	0	0	0	0	0	0		0	0	0	0	0	0	0
hsa-miR-494-3p	hsa-miR-494	0	0	0	0	0	0		0	0	0	0	0	0	0
hsa-miR-495-3p	mmu-miR-495	0	0	0	0	0	0		0	0	0	0	0	0	0
hsa-miR-496	mmu-miR-496	0	0	0	0	0	0		0	0	0	0	0	0	0
hsa-miR-499a-3p	hsa-miR-499-3p	0	0	0	0	0	0		0	0	0	0	0	0	0
hsa-miR-499a-5p	mmu-miR-499	0	0	0	0	0	0		0	0	0	0	0	0	0
hsa-miR-500a-5p	hsa-miR-500	29.4823	0	31.0948	0	0	0		0	0	0	0	0	0	0
hsa-miR-501-3p	hsa-miR-501-3p	0	0	0	0	0	0		0	0	0	0	0	0	0
hsa-miR-501-5p	hsa-miR-501	30.2254	0	0	0	0	0		0	0	0	0	0	0	0
hsa-miR-502-3p	hsa-miR-502-3p	0	0	32.6281	0	0	0		0	0	0	0	0	0	0
hsa-miR-502-5p	hsa-miR-502	0	0	0	0	0	0		0	0	0	0	0	0	0
hsa-miR-503-5p	hsa-miR-503	0	0	0	0	0	0		0	0	0	0	0	0	0
hsa-miR-504-5p	hsa-miR-504	0	0	0	0	0	0		0	0	0	0	0	0	0
hsa-miR-505-3p	hsa-miR-505	0	0	0	0	0	0		0	0	0	0	0	0	0
hsa-miR-507	hsa-miR-507	0	0	0	0	0	0		0	0	0	0	0	0	0
hsa-miR-508-3	hsa-miR-508	0	0	0	0	0	0		0	0	0	0	0	0	0
hsa-miR-508-5	hsa-miR-508-5p	0	0	0	0	0	0		0	0	0	0	0	0	0
hsa-miR-509-5p	hsa-miR-509-5p	0	0	0	0	0	0		0	0	0	0	0	0	0
hsa-miR-510-5	hsa-miR-510	0	0	0	0	0	0		0	0	0	0	0	0	0
hsa-miR-512-3p	hsa-miR-512-3p	0	0	0	0	0	0		0	0	0	0	0	0	0
hsa-miR-512-5	hsa-miR-512-5p	0	0	0	0	0	0		0	0	0	0	0	0	0
hsa-miR-513a-5p	hsa-miR-513-5p	0	0	0	0	0	0		0	0	0	0	0	0	0
hsa-miR-515-3p	hsa-miR-515-3p	0	0	0	0	0	0		0	0	0	0	0	0	0
hsa-miR-515-5p	hsa-miR-515-5p	0	0	0	0	0	0		0	0	0	0	0	0	0
hsa-miR-516a-5p	hsa-miR-516a-5p	0	0	0	0	0	0		0	0	0	0	0	0	0
hsa-miR-516b-5p	hsa-miR-516b	0	0	0	0	0	0		0	0	0	0	0	0	0
hsa-miR-517a-3p	hsa-miR-517a	0	0	0	0	0	0		0	0	0	0	0	0	0
hsa-miR-517c-3p	hsa-miR-517c	0	0	0	0	0	0		0	0	0	0	0	0	0
hsa-miR-518a-3p	hsa-miR-518a-3p	0	0	0	0	0	0		0	0	0	0	0	0	0
hsa-miR-518a-5p	hsa-miR-518a-5p	0	0	0	0	0	0		0	0	0	0	0	0	0
hsa-miR-518b	hsa-miR-518b	0	0	0	0	0	0		0	0	33.8831	0	0	0	0
hsa-miR-518c-3p	hsa-miR-518c	0	0	0	0	0	0		0	0	0	0	0	0	0
hsa-miR-518d-3p	hsa-miR-518d	31.8678	31.6256	31.9272	0	34.0531	32.4326		31.4553	32.104	0	32.5656	0	31.29	31.7763
hsa-miR-518d-5p	hsa-miR-518d-5p	0	0	0	0	0	0		0	0	0	0	0	0	0
hsa-miR-518e-3p	hsa-miR-518e	0	0	0	0	0	0		0	0	0	0	0	0	0
hsa-miR-518f-3p	hsa-miR-518f	0	0	0	0	0	0		33.2306	0	0	0	0	0	0
hsa-miR-519a-3p	hsa-miR-519a	0	0	0	0	0	0		0	0	0	0	0	0	0
hsa-miR-519d-3p	hsa-miR-519d	0	0	0	0	0	0		0	0	0	0	25.6672	0	0
hsa-miR-519e-3p	hsa-miR-519e	0	0	0	0	0	0		0	0	0	0	0	0	0
hsa-miR-520a-3p	hsa-miR-520a	0	0	0	0	0	0		0	0	0	0	0	0	0
hsa-miR-520a-5p	hsa-miR-520a#	0	0	0	0	0	0		0	0	0	0	0	0	0
hsa-miR-520d-5p	hsa-miR-520d-5p	0	32.6437	0	0	34.6306	0		0	32.0053	0	33.9216	0	0	0
hsa-miR-520g-3p	hsa-miR-520g	0	0	0	0	0	0		0	0	0	0	0	0	0
hsa-miR-521	hsa-miR-521	0	0	0	0	0	0		0	0	0	0	0	0	0
hsa-miR-522-3p	hsa-miR-522	0	0	0	0	0	0		0	0	0	0	0	0	0
hsa-miR-523-3p	hsa-miR-523	0	0	0	0	0	0		0	0	0	0	0	0	0
hsa-miR-524-5p	hsa-miR-524-5p	0	0	0	0	0	0		0	0	0	0	0	0	0
hsa-miR-525-3p	hsa-miR-525-3p	0	0	0	0	0	0		0	0	0	0	0	0	0
hsa-miR-525-5p	hsa-miR-525	0	0	0	0	0	0		0	0	0	0	0	0	0
hsa-miR-526b-5p	hsa-miR-526b	0	0	0	0	0	0		0	0	0	0	0	0	0
hsa-miR-532-3p	hsa-miR-532-3p	28.4797	0	30.1996	0	33.6518	0		0	0	0	0	0	0	0
hsa-miR-532-5p	hsa-miR-532	28.6444	0	29.7607	0	0	0		0	0	0	0	0	0	0
hsa-miR-539-5p	hsa-miR-539	30.6534	0	0	0	0	0		0	0	0	0	0	0	0
hsa-miR-541-3	hsa-miR-541	0	0	0	0	0	0		0	0	0	0	0	0	0
hsa-miR-542-3p	hsa-miR-542-3p	0	0	0	0	0	0		0	0	0	0	0	0	0
hsa-miR-542-5p	hsa-miR-542-5p	0	0	0	0	0	0		0	0	0	0	0	0	0
hsa-miR-544a	hsa-miR-544	0	0	0	0	0	0		0	0	0	0	0	0	0
hsa-miR-545-3p	hsa-miR-545	0	0	0	0	0	0		0	0	0	0	0	0	14.6507
hsa-miR-548a-3p	hsa-miR-548a	0	0	0	32.3674	32.7729	32.4075		0	0	0	33.177	0	0	0
hsa-miR-548a-5	hsa-miR-548a-5p	0	0	0	0	0	0		0	0	0	0	0	0	0
hsa-miR-548b-3p	hsa-miR-548b	0	0	0	0	0	0		0	0	0	0	0	0	0
hsa-miR-548b-5	hsa-miR-548b-5p	0	0	0	0	0	0		0	0	0	0	0	0	0
hsa-miR-548c-3p	hsa-miR-548c	0	0	33.2624	34.5448	32.8682	0		31.5824	34.9701	0	0	31.8673	32.7862	0
hsa-miR-548am-5p	hsa-miR-548c-5p	0	0	0	0	0	0		0	0	0	0	0	0	0
hsa-miR-548d-3	hsa-miR-548d	0	0	0	0	0	0		0	0	0	0	0	0	0
hsa-miR-548d-5	hsa-miR-548d-5p	0	0	0	0	0	0		0	0	0	0	0	0	0
hsa-miR-551b-3p	hsa-miR-551b	0	0	0	0	0	0		0	0	0	0	0	0	0
hsa-miR-556-3p	hsa-miR-556-3p	0	0	0	0	0	0		0	0	0	0	0	0	0
hsa-miR-556-5p	hsa-miR-556-5p	0	0	0	0	0	0		0	0	0	0	0	0	0
hsa-miR-561-3	hsa-miR-561	0	0	0	0	0	0		0	0	0	0	0	0	0
hsa-miR-570-3	hsa-miR-570	0	0	0	0	0	0		0	0	0	0	0	0	0
hsa-miR-574-3p	hsa-miR-574-3p	23.1298	28.8671	26.18	33.6457	32.9012	29.8754		0	31.1181	32.0198	0	0	30.7186	34.0237
hsa-miR-576-3p	hsa-miR-576-3p	0	0	0	0	0	0		0	0	0	0	0	0	0
hsa-miR-576-5	hsa-miR-576-5p	0	0	0	0	0	0		0	0	32.1743	0	0	0	0
hsa-miR-579-3p	hsa-miR-579	0	0	0	0	0	0		0	0	0	0	0	0	0
hsa-miR-582-3p	hsa-miR-582-3p	0	0	0	0	0	0		0	0	0	0	0	0	0
hsa-miR-582-5p	hsa-miR-582-5p	0	0	0	0	0	0		0	0	0	0	0	0	0
hsa-miR-589-5p	hsa-miR-589	0	0	0	0	0	0		0	0	0	0	0	0	0
hsa-miR-590-5p	hsa-miR-590-5p	29.5951	0	31.2921	0	0	0		0	0	0	0	0	0	0
hsa-miR-597-5p	hsa-miR-597	0	0	28.1092	31.3638	30.4662	0		31.6323	0	29.4366	0	0	0	0
hsa-miR-598-3p	hsa-miR-598	32.1868	0	30.566	0	0	0		0	0	0	0	0	0	0
hsa-miR-615-3p	mmu-miR-615	0	0	0	0	0	0		0	0	0	0	0	0	0
hsa-miR-615-5p	hsa-miR-615-5p	0	0	0	0	0	0		0	0	0	0	0	0	0
hsa-miR-616-3p	hsa-miR-616	32.7772	0	0	0	0	0		0	0	0	0	0	0	0
hsa-miR-618	hsa-miR-618	0	0	0	0	31.4425	0		0	0	0	0	0	0	0
hsa-miR-624-3p	hsa-miR-624	0	0	0	0	0	0		0	0	0	0	0	0	0
hsa-miR-625-5	hsa-miR-625	0	0	33.1633	0	0	0		0	0	0	0	0	0	0
hsa-miR-627-5p	hsa-miR-627	0	0	0	0	0	0		34.4636	0	0	0	0	0	0
hsa-miR-628-5p	hsa-miR-628-5p	29.8927	0	33.3374	34.4132	33.395	0		33.2796	0	33.9804	0	34.3701	0	0
hsa-miR-629-5	hsa-miR-629	0	0	0	0	0	0		0	0	0	0	0	0	0
hsa-miR-63	hsa-miR-636	33.4637	0	0	32.85	30.8553	0		0	0	31.2505	0	0	0	0
hsa-miR-642a-5p	hsa-miR-642	31.387	0	29.2466	0	0	0		0	0	0	0	0	0	0
hsa-miR-651-5	hsa-miR-651	0	0	0	0	0	0		0	0	0	0	0	0	0
hsa-miR-652-3p	hsa-miR-652	32.5204	0	34.0538	0	0	0		0	0	0	0	0	0	0
hsa-miR-653-5p	hsa-miR-653	0	0	0	0	0	0		0	0	0	0	0	0	0
hsa-miR-654-3p	hsa-miR-654-3p	0	0	0	0	0	0		0	0	0	0	0	0	0
hsa-miR-654-5p	hsa-miR-654	0	0	0	0	0	0		0	0	0	0	0	0	0
hsa-miR-655-3p	hsa-miR-655	0	0	0	0	0	0		0	0	32.4276	0	0	0	0
hsa-miR-660-5p	hsa-miR-660	27.7923	0	27.9412	0	0	0		0	0	34.2019	0	0	0	0
hsa-miR-671-3p	hsa-miR-671-3p	0	0	0	0	0	0		0	0	0	0	0	0	0
NA	hsa-miR-672	0	0	0	0	0	0		0	0	0	0	0	0	0
NA	hsa-miR-674	0	0	0	0	0	0		0	0	0	0	0	0	0
hsa-miR-708-5p	hsa-miR-708	0	0	32.0361	0	0	0		0	0	0	0	0	0	0
hsa-miR-744-5p	hsa-miR-744	31.3373	0	31.8417	0	32.1495	0		0	0	0	0	0	0	0
hsa-miR-758-3p	hsa-miR-758	0	0	33.4	0	0	0		0	0	0	0	30.7742	0	0
NA	hsa-miR-871	0	0	0	0	0	0		0	0	0	0	0	0	0
NA	hsa-miR-872	0	0	0	0	0	0		0	0	0	0	0	0	0
hsa-miR-873-5p	hsa-miR-873	0	0	0	0	0	0		0	0	0	0	0	0	0
hsa-miR-874-3p	hsa-miR-874	0	0	0	0	0	0		0	0	0	0	0	0	0
hsa-miR-875-3	hsa-miR-875-3p	0	0	0	0	0	0		0	0	0	0	0	0	0
hsa-miR-876-3p	hsa-miR-876-3p	0	0	0	0	0	0		0	0	0	0	0	0	0
hsa-miR-876-5p	hsa-miR-876-5p	0	0	0	0	0	0		0	0	0	0	0	0	0
hsa-miR-885-3p	hsa-miR-885-3p	0	0	0	0	0	0		0	0	0	0	0	0	0
hsa-miR-885-5p	hsa-miR-885-5p	30.3477	0	0	0	33.4386	0		0	0	0	0	0	0	0
NA	hsa-miR-886-3p	27.3275	0	28.0497	0	31.9491	0		0	0	0	0	0	0	0
NA	hsa-miR-886-5p	26.4732	33.5861	30.3646	0	0	0		0	33.7524	0	0	0	0	0
hsa-miR-887-3p	hsa-miR-887	0	0	0	0	0	0		0	0	0	0	0	0	0
hsa-miR-888-5p	hsa-miR-888	0	0	0	0	0	0		0	0	0	0	0	0	0
hsa-miR-889-3p	hsa-miR-889	0	0	0	0	0	0		0	0	0	0	0	0	0
hsa-miR-890	hsa-miR-890	0	0	0	0	0	0		0	0	0	0	0	0	0
hsa-miR-891a-5	hsa-miR-891a	0	0	0	0	0	0		0	0	0	0	0	0	0
hsa-miR-891b	hsa-miR-891b	0	0	0	0	0	0		0	0	0	0	0	0	0
hsa-miR-892a	hsa-miR-892a	0	0	0	0	0	0		0	0	0	0	0	0	0
hsa-miR-147a	hsa-miR-147	0	0	0	0	0	0		0	0	0	0	0	0	0
hsa-miR-208a-3p	hsa-miR-208	0	0	0	0	0	0		0	0	0	0	0	0	0
hsa-miR-211-5p	hsa-miR-211	33.801	0	0	0	0	0		0	0	0	0	0	0	0
hsa-miR-212-3p	hsa-miR-212	30.7324	0	33.2743	32.6275	31.4432	0		0	0	31.4632	0	32.2072	0	0
hsa-miR-219a-1-3p	hsa-miR-219-1-3p	0	0	0	0	0	0		0	0	0	0	0	0	0
hsa-miR-219a-2-3p	hsa-miR-219-2-3p	0	0	0	0	0	0		0	0	0	0	0	0	0
NA	hsa-miR-220	0	0	0	0	0	0		0	0	0	0	0	0	0
NA	hsa-miR-220b	0	0	0	0	0	0		0	0	0	0	0	0	0
NA	hsa-miR-220c	0	0	0	0	0	0		0	0	0	0	0	0	0
hsa-miR-298	hsa-miR-298	0	0	0	0	0	0		0	0	0	0	0	0	0
hsa-miR-325	hsa-miR-325	0	0	0	0	0	0		0	0	0	0	0	0	0
hsa-miR-346	hsa-miR-346	0	0	0	0	0	0		0	0	0	0	0	0	0
hsa-miR-376c-3p	hsa-miR-376c	33.4092	0	0	0	0	0		0	0	33.1685	0	0	0	0
hsa-miR-384	hsa-miR-384	0	0	0	0	0	0		0	0	0	0	0	0	0
hsa-miR-412-3p	hsa-miR-412	0	0	0	0	0	0		0	0	0	0	0	0	0
hsa-miR-448	hsa-miR-448	0	0	0	0	0	0		0	0	0	0	0	0	0
hsa-miR-492	hsa-miR-492	0	0	0	0	0	0		0	0	0	0	0	0	0
hsa-miR-506-3p	hsa-miR-506	0	0	0	0	0	0		0	0	0	0	0	0	0
hsa-miR-509-3-5	hsa-miR-509-3-5p	0	0	0	0	0	0		0	0	0	0	0	0	0
hsa-miR-511-5p	hsa-miR-511	29.9935	0	0	0	0	0		0	0	0	0	0	0	0
NA	hsa-miR-517b	0	0	0	0	0	0		0	0	0	0	0	0	0
hsa-miR-519c-3p	hsa-miR-519c	0	0	0	0	0	0		0	0	0	0	0	0	0
hsa-miR-520b	hsa-miR-520b	0	0	0	0	0	0		0	0	0	0	0	0	0
hsa-miR-520e	hsa-miR-520e	0	0	0	0	0	0		0	0	0	0	0	0	0
hsa-miR-520f-3p	hsa-miR-520f	0	0	0	0	0	0		0	0	0	0	0	0	0
