# Supplementary material for: MiR-200b categorizes patients into pancreas cystic lesion subgroups with different malignant potential
Source: Sci Rep. 2023 Nov 14;13:19820. doi: 10.1038/s41598-023-47129-1 (PMC10646105; doi:10.1038/s41598-023-47129-1)
Supplement: Supplementary file 3 — Supplementary Table S2. [file 41598_2023_47129_MOESM3_ESM.xlsx]

## Sheet: Table S2
Table S2. Ct values from the discovery samples
		miR28-3p		miR-200b		miR-375		miR-24
No	Group
d3	not-M (PC)	undet		undet		undet		30.2784
d4	not-M (S-PCN)	undet		undet		undet		32.541
d7	not-M (PC)	33.9943		undet		undet		29.1135
d10	not-M (PC)	undet		undet		undet		34.82
d11	not-M (PC)	undet		undet		undet		32.9112
d12	not-M (PC)	undet		undet		undet		30.0441
d13	not-M (PC)	undet		undet		undet		33.0562
Frequency of undet.		0.857143		1		1		0
d1	M-PCN	28.2841		21.2477		24.145		24.6361
d2	M-PCN	undet		28.1047		26.5194		29.9618
d5	M-PCN	27.8024		22.083		21.2536		24.2903
d6	M-PCN	undet		undet		undet		31.6676
d8	M-PCN	33.3776		26.664		undet		28.1262
d9	M-PCN	undet		28.0658		25.2582		29.3977
Frequency of undet.		0.5		0.166667		0.333333		0
p-value for undet flag (Chi-square, Fisher's exact test)		0.27		0.005		0.02		NA
