# Supplementary material for: MiR-200b categorizes patients into pancreas cystic lesion subgroups with different malignant potential
Source: Sci Rep. 2023 Nov 14;13:19820. doi: 10.1038/s41598-023-47129-1 (PMC10646105; doi:10.1038/s41598-023-47129-1)
Supplement: Supplementary file 4 — Supplementary Table S3. [file 41598_2023_47129_MOESM4_ESM.xlsx]

## Sheet: Table S3 miR200b classif
Table S3. Ct values for the validation cohort
Yellow: co-agreement between miR200b based and clinical classifications
No	miR-24	miR-200b (Ct<35)	Predicted group		Group by multidisciplinary panel
3	29.5535	25.8728	M-PCN		M-PCN
8	30.4191	31.1422	M-PCN		not-M
9	27.902	25.8758	M-PCN		not-M
17	27.8911	undet.	not-M		not-M
19	32.7942	undet.	not-M		not-M
20	32.0229	28.2268	M-PCN		not-M
24	27.1542	22.9202	M-PCN		M-PCN
25	32.4537	29.1538	M-PCN		M-PCN
27	28.0931	23.6481	M-PCN		M-PCN
28	27.9623	24.5219	M-PCN		M-PCN
29	30.1553	28.1858	M-PCN		M-PCN
31	31.8587	undet.	not-M		M-PCN
32	32.7895	30.4804	M-PCN		M-PCN
34	27.7007	22.9361	M-PCN		M-PCN
36	35.2711	undet.	not-M		not-M
37	32.7284	34.809	M-PCN		M-PCN
38	33.4504	30.4972	M-PCN		M-PCN
39	33.7892	34.4697	M-PCN		not-M
41	32.9551	28.9515	M-PCN		M-PCN
42	33.0903	undet.	not-M		not-M
43	30.2431	26.7964	M-PCN		M-PCN
44	36.3098	undet.	not-M		not-M
45	32.3333	27.118	M-PCN		M-PCN
48	31.129	27.6383	M-PCN		not-M
49	31.2531	27.4013	M-PCN		M-PCN
50	33.8274	31.2975	M-PCN		not-M
51	29.3494	25.0799	M-PCN		M-PCN
52	34.2737	undet.	not-M		not-M
54	36.9794	28.6906	M-PCN		M-PCN
56	32.7782	34.6242	M-PCN		not-M
58	34.6693	undet.	not-M		not-M
59	33.9659	undet.	not-M		not-M
62	33.3054	undet.	not-M		not-M
63	34.1418	31.2541	M-PCN		not-M
65	32.2792	30.5526	M-PCN		not-M
66	31.5168	29.0966	M-PCN		not-M
67	33.3666	31.0149	M-PCN		M-PCN
68	33.2675	31.6608	M-PCN		not-M
69	34.3392	32.6357	M-PCN		not-M
73	34.6014	29.727	M-PCN		not-M
74	25.7728	19.1797	M-PCN		M-PCN
75	28.9712	30.5923	M-PCN		not-M
76	31.8975	27.9263	M-PCN		M-PCN
Co-agreement			0.651163
Within predicted M-PCN			0.575758
Within predicted not-M			0.9

## Sheet: Table S3 clinical classif
Table S3. Ct values for the validation cohort
No	Group1	Group2	miR-200b (Ct<35)		miR-24	miR-200b (30,5-Ct)
8	PC	not-M	31.1422		30.4191	0
9	S-PCN	not-M	25.8758		27.902	4.62421
17	PC	not-M	undet.		27.8911	0
19	PC	not-M	undet.		32.7942	0
20	S-PCN	not-M	28.2268		32.0229	2.27318
36	PC	not-M	undet.		35.2711	0
39	PC	not-M	34.4697		33.7892	0
42	S-PCN	not-M	undet.		33.0903	0
44	PC	not-M	undet.		36.3098	0
48	S-PCN	not-M	27.6383		31.129	2.86168
50	S-PCN	not-M	31.2975		33.8274	0
52	PC	not-M	undet.		34.2737	0
56	S-PCN	not-M	34.6242		32.7782	0
58	PC	not-M	undet.		34.6693	0
59	PC	not-M	undet.		33.9659	0
62	S-PCN	not-M	undet.		33.3054	0
63	PC	not-M	31.2541		34.1418	0
65	PC	not-M	30.5526		32.2792	0
66	S-PCN	not-M	29.0966		31.5168	1.40339
68	S-PCN	not-M	31.6608		33.2675	0
69	S-PCN	not-M	32.6357		34.3392	0
73	S-PCN	not-M	29.727		34.6014	0.773026
75	PC	not-M	30.5923		28.9712	0
Frequency of absent or "0" flag			0.391304		0	0.782609
3	M-PCN	M-PCN	25.8728		29.5535	4.62724
24	M-PCN	M-PCN	22.9202		27.1542	7.57977
25	M-PCN	M-PCN	29.1538		32.4537	1.34618
27	M-PCN	M-PCN	23.6481		28.0931	6.85187
28	M-PCN	M-PCN	24.5219		27.9623	5.9781
29	M-PCN	M-PCN	28.1858		30.1553	2.3142
31	M-PCN	M-PCN	undet.		31.8587	0
32	M-PCN	M-PCN	30.4804		32.7895	0.019563
34	M-PCN	M-PCN	22.9361		27.7007	7.56388
37	M-PCN	M-PCN	34.809		32.7284	0
38	M-PCN	M-PCN	30.4972		33.4504	0.00277646
41	M-PCN	M-PCN	28.9515		32.9551	1.54846
43	M-PCN	M-PCN	26.7964		30.2431	3.70361
45	M-PCN	M-PCN	27.118		32.3333	3.38201
49	M-PCN	M-PCN	27.4013		31.2531	3.09871
51	M-PCN	M-PCN	25.0799		29.3494	5.42006
54	M-PCN	M-PCN	28.6906		36.9794	1.80941
67	M-PCN	M-PCN	31.0149		33.3666	0
74	M-PCN	M-PCN	19.1797		25.7728	11.3203
76	M-PCN	M-PCN	27.9263		31.8975	2.57372
Frequency of absent or "0" flag			0.05		0	0.2
p-value for undet or "0" flag (Chi-square, Fisher's exact test)			0.011			<0,001
