# Supplementary material for: MiR-200b categorizes patients into pancreas cystic lesion subgroups with different malignant potential
Source: Sci Rep. 2023 Nov 14;13:19820. doi: 10.1038/s41598-023-47129-1 (PMC10646105; doi:10.1038/s41598-023-47129-1)
Supplement: Supplementary file 5 — Supplementary Table S4. [file 41598_2023_47129_MOESM5_ESM.xlsx]

## Sheet: TableS4_data
Table S4. Ct values when starting from an equal number of EVs
Patient No	Group1	Group2	mir200b (Ct<37)	mir24 (Ct)		mir200b present (Ct<30,5)
14	S-PCN	not-M	undet.	36.972		0
19	PC	not-M	undet.	31.6114		0
30	S-PCN	not-M	30.35	27.0382		1
36	PC	not-M	37.7003	34.7126		0
39	PC	not-M	25.0723	28.8616		1
42	S-PCN	not-M	28.9713	32.1713		1
44	PC	not-M	undet.	31.1988		0
47	S-PCN	not-M	34.4321	30.5643		0
48	S-PCN	not-M	27.0992	30.6756		1
50	S-PCN	not-M	29.4298	35.5611		1
52	PC	not-M	undet.	31.4589		0
56	S-PCN	not-M	30.5591	31.765		0
57	S-PCN	not-M	35.0207	32.3864		0
58	PC	not-M	undet.	31.6006		0
59	PC	not-M	undet.	31.2711		0
61	S-PCN	not-M	36.631	33.4098		0
62	S-PCN	not-M	27.7287	31.2352		1
Frequency of present						0.352941
32	M-PCN	M-PCN	27.9178	32.5539		1
34	M-PCN	M-PCN	21.4302	23.8313		1
37	M-PCN	M-PCN	34.6168	29.7456		0
38	M-PCN	M-PCN	26.0542	29.2501		1
40	M-PCN	M-PCN	29.8625	31.6739		1
41	M-PCN	M-PCN	undet.	35.284		0
43	M-PCN	M-PCN	undet.	32.5197		0
45	M-PCN	M-PCN	24.1509	26.7763		1
49	M-PCN	M-PCN	27.9406	30.2732		1
51	M-PCN	M-PCN	28.7463	31.4265		1
54	M-PCN	M-PCN	27.1099	30.3333		1
55	M-PCN	M-PCN	28.0877	31.6224		1
60	M-PCN	M-PCN	25.0241	30.6327		1
Frequency of present						0.769231
Chi-square test						0.033
