# Supplementary material for: MiR-200b categorizes patients into pancreas cystic lesion subgroups with different malignant potential
Source: Sci Rep. 2023 Nov 14;13:19820. doi: 10.1038/s41598-023-47129-1 (PMC10646105; doi:10.1038/s41598-023-47129-1)
Supplement: Supplementary file 6 — Supplementary Table S5. [file 41598_2023_47129_MOESM6_ESM.xlsx]

## Sheet: Table S5
Table S5. Ct values when starting from an equal EV RNA amount										Yellow: mir24-mir200b>2 (1) and Ct(mir200b)<30,5 (1)
Absolute Ct evaluation								Relative Ct evaluation			Combined evaluation
Patient No	Group1	Group2	mir200b (Ct<40)	mir24 (Ct)		mir200b (30,5-Ct)		mir24-mir200b			mir24-mir200b>2	Ct(mir200b)<30,5
17	PC	not-M	undet	27.2061		0		0			0	0
19	PC	not-M	undet	32.7611		0		0			0	0
30	S-PCN	not-M	31.6781	35.6071		0		3.92898			1	0
36	PC	not-M	undet	37.2928		0		0			0	0
39	PC	not-M	36.5972	32.9142		0		-3.683			0	0
42	S-PCN	not-M	undet	31.5569		0		0			0	0
44	PC	not-M	undet	34.1883		0		0			0	0
47	S-PCN	not-M	undet	39.3293		0		0			0	0
50	S-PCN	not-M	29.6876	32.5699		0.812429		2.8823			1	1
52	PC	not-M	undet	33.6728		0		0			0	0
56	S-PCN	not-M	undet	33.2407		0		0			0	0
58	PC	not-M	38.5177	37.4344		0		-1.08337			0	0
59	PC	not-M	37.0546	32.8401		0		-4.2145			0	0
62	S-PCN	not-M	36.5565	32.9453		0		-3.61121			0	0
65	PC	not-M	36.286	32.1997		0		-4.08626			0	0
66	S-PCN	not-M	32.5451	32.9693		0		0.424271			0	0
68	S-PCN	not-M	31.3536	31.3224		0		-0.0311337			0	0
69	S-PCN	not-M	32.6076	32.4479		0		-0.159729			0	0
73	S-PCN	not-M	31.2519	32.5949		0		1.34304			0	0
75	PC	not-M	29.8486	28.7553		0.651352		-1.09331			0	1
3	M-PCN	M-PCN	30.2588	33.2908		0.241173		3.03198			1	1
27	M-PCN	M-PCN	26.7218	29.0955		3.77817		2.37371			1	1
28	M-PCN	M-PCN	26.2218	28.4836		4.27818		2.26182			1	1
32	M-PCN	M-PCN	31.8429	33.1764		0		1.33345			0	0
34	M-PCN	M-PCN	24.0691	27.6604		6.43094		3.59137			1	1
41	M-PCN	M-PCN	27.9247	32.1624		2.57529		4.23768			1	1
49	M-PCN	M-PCN	29.471	33.9977		1.02899		4.52669			1	1
60	M-PCN	M-PCN	26.8604	29.445		3.63959		2.58463			1	1
67	M-PCN	M-PCN	29.2946	31.4414		1.20541		2.14682			1	1
74	M-PCN	M-PCN	21.9451	26.7425		8.55489		4.79735			1	1
76	M-PCN	M-PCN	28.911	33.7227		1.58897		4.81167			1	1
Frequency of present	not-M					0.1			Frequency of 1-1 combination	not_M		0.05
	M-PCN					0.909091				M-PCN		0.909091
Chi-square						<0,001			Chi-square			<0,001
