# Supplementary material for: MiR-200b categorizes patients into pancreas cystic lesion subgroups with different malignant potential
Source: Sci Rep. 2023 Nov 14;13:19820. doi: 10.1038/s41598-023-47129-1 (PMC10646105; doi:10.1038/s41598-023-47129-1)
Supplement: Supplementary file 7 — Supplementary Table S6. [file 41598_2023_47129_MOESM7_ESM.xlsx]

## Sheet: Table S6
Table S6. EV miRNA analysis (volume-normalized) from operated patients
Benign (based on histology after operation)
Patient	Group	Ct (miR200b)	Ct (miR24)	Delta (miR24-miR200b)
d1	M-PCN	21.25	24.64	3.39
d5	M-PCN	22.08	24.29	2.21
24	M-PCN	22.92	27.15	4.23
32	M-PCN	30.48	32.79	2.31
41	M-PCN	28.95	32.96	4
Mean				3.23
SD				0.94
Malignant (based on histology after operation)
Patient_ID	Group	Ct (miR200b)	Ct (miR24)	Delta (miR24-miR200b)
28	M-PCN	24.52	27.96	3.44
45	M-PCN	27.12	32.33	5.22
74	M-PCN	19.18	25.77	6.59
76	M-PCN	27.93	31.9	3.97
Mean				4.81
SD				1.41
t-test p-value				0.08
