# Supplementary material for: MiR-200b categorizes patients into pancreas cystic lesion subgroups with different malignant potential
Source: Sci Rep. 2023 Nov 14;13:19820. doi: 10.1038/s41598-023-47129-1 (PMC10646105; doi:10.1038/s41598-023-47129-1)
Supplement: Supplementary file 8 — Supplementary Table S7. [file 41598_2023_47129_MOESM8_ESM.xlsx]

## Sheet: Table S7
Table S7. Ct values when starting from an equal RNA amount from total cyst fluid										Yellow: miR24-miR200b>2 (1) and Ct(miR200b)<20 (1)
Absolute Ct evaluation								Relative Ct evaluation			Combined evaluation
Patient No	Group1	Group2	mir200b (Ct<40)	mir24 (Ct)		mir200b (20-Ct)		mir24-mir200b			Ct (miR24-miR200b)>2	Ct(miR200b)<20
44	PC	not-M	28.2194	30.008		0		1.78858			0	0
52	PC	not-M	23.6632	22.702		0		-0.961214			0	0
59	PC	not-M	24.5492	26.0575		0		1.50835			0	0
65	PC	not-M	21.5193	20.9316		0		-0.587748			0	0
63	PC	not-M	21.7836	26.4162		0		4.63257			1	0
72	PC	not-M	22.2596	23.5354		0		1.27585			0	0
50	S-PCN	not-M	23.9667	27.4663		0		3.49955			1	0
14	S-PCN	not-M	24.9167	29.8082		0		4.89145			1	0
47	S-PCN	not-M	26.2059	28.5039		0		2.29796			1	0
48	S-PCN	not-M	18.8221	23.7741		1.17785		4.95197			1	1
42	S-PCN	not-M	25.0105	24.5053		0		-0.50522			0	0
43	M-PCN	M-PCN	18.7667	23.6598		1.23329		4.89312			1	1
54	M-PCN	M-PCN	19.122	23.9638		0.878004		4.84185			1	1
32	M-PCN	M-PCN	19.8797	23.8193		0.120317		3.93965			1	1
51	M-PCN	M-PCN	16.7797	21.0894		3.22028		4.30965			1	1
41	M-PCN	M-PCN	18.6596	24.0578		1.3404		5.39816			1	1
49	M-PCN	M-PCN	18.1177	22.3511		1.88233		4.23339			1	1
45	M-PCN	M-PCN	24.4214	24.8047		0		0.383255			0	0
46	M-PCN	M-PCN	19.5718	22.3768		0.42816		2.805			1	1
55	M-PCN	M-PCN	18.3397	23.3146		1.66031		4.97488			1	1
67	M-PCN	M-PCN	21.8075	27.1038		0		5.29635			1	0
74	M-PCN	M-PCN	17.2366	20.7847		2.76344		3.54814			1	1
76	M-PCN	M-PCN	16.7398	20.3734		3.26024		3.63369			1	1
Frequency of present	not-M					0.0909091			Frequency of 1-1 combination	not-M		0.0909091
	M-PCN					0.833333				M-PCN		0.833333
Chi-square p-value						<0,001			Chi-square p-value			<0,001
