# Supplementary material for: MiR-200b categorizes patients into pancreas cystic lesion subgroups with different malignant potential
Source: Sci Rep. 2023 Nov 14;13:19820. doi: 10.1038/s41598-023-47129-1 (PMC10646105; doi:10.1038/s41598-023-47129-1)
Supplement: Supplementary file 9 — Supplementary Table S8. [file 41598_2023_47129_MOESM9_ESM.xlsx]

## Sheet: Table S8
Table S8. Data and diagnostic values of patients with samples included in the study				Yellow color: discovery samples
Patient No	Age at diagnosis	Gender (male:1. female: 2)	Diagnosis	Cytology	CEA (ng/ml)	Imaging	Imaging modality	EUS	Size/growth
			PC:0. S-PCN:1. M-PCN: 2	Not mucinous:1. mucinous:2		Not mucinous:1. mucinous:2	CT: 1. MR: 2. CT+MR: 3	Not mucinous:1. mucinous:2	<4cm or not growing:1. >4cm or growing:2
d1	41	2	2	1	5758.8	2	1	2	2
d2	67	2	2	2	594	2	1	2	2
d3	75	2	0	1	9.3	1	1	1	2
d4	69	2	1	1	9.4	2	1	2	1
d5	64	2	2	2	576.4	2	3	2	1
d6	50	1	2	1	0.5	2	1	2	1
d7	42	1	0	1	13.8	1	1	1	2
d8	69	2	2	1	869	2	2	2	1
d9	54	2	2	1	447	2	2	2	1
d10	42	1	0	1	0.7	2	1	1	2
d11	42	2	0	1	54.5	2	1	1	2
d12	74	2	0	-	-	1	1	1	2
d13	52	1	0	1	0.5	1	2	1	2
3	83	1	2	1	3720.3	2	2	2	1
5	83	2	0	1	47.8	1	1	1	2
8	79	1	0	1	105.5	1	1	1	1
9	61	2	1	1	26.4	2	2	2	1
14	55	2	1	1	8.2	1	1	1	1
17	71	1	0	1	32.7	2	2	1	1
19	25	2	0	1	1.2	2	1	1	2
20	38	2	1	1	0.8	2	3	2	2
24	52	2	2	2	1615.7	2	1	2	2
25	71	2	2	1	0.5	2	2	2	1
27	81	2	2	1	92	2	2	2	1
28	68	2	2	2	276.1	2	2	2	1
29	68	2	2	1	54.5	2	2	2	1
30	50	2	1	1	0.5	2	3	1	1
31	32	1	2	1	10	2	2	2	1
32	39	2	2	2	5730	2	1	2	2
34	41	2	2	1	363.7	2	1	2	1
36	68	1	0	1	<0,5	-	1	1	1
37	41	1	2	1	818.4	2	1	1	2
38	72	1	2	1	294.2	2	2	2	1
39	62	2	0	1	71.8	-	1	1	1
40	83	1	2	1	1	2	1	2	2
41	34	2	2	1	2279.4	2	1	1	2
42	76	1	1	1	4.5	2	1	1	2
43	74	2	2	1	3265.2		1	2	1
44	42	2	0	1	<0,5	1	1	1	2
45	80	2	2	2	<0,5	2	1	2	2
46	36	2	2	1	794	2	1	1	2
47	84	2	1	1	0.8	1	1	1	2
48	74	2	1	1	92.8	2	1	1	1
49	77	2	2	1	3142.4	1	1	2	1
50	50	1	1	1	202.6	1	1	1
51	80	2	2	1	3731.3	2	1	2	1
52	65	2	0	1	32.6	1	1	1	1
54	65	1	2	2	1119.9	2	1	2	1
55	64	1	2	1	399.6	1	1	2	1
56	26	2	1	1	52.6	1	1	1	1
57	75	2	1	1	2667.4	1	1	2	1
58	67	2	0	-	-	1	1	1	2
59	12	1	0	-	-	1	2	1	2
60	66	2	2	1	164.5	2	2	2	1
61	23	1	1	1	1.5	2	1	1	1
62	59	1	1	1	15.2	2	1	1	1
63	41	2	0	1	30,5	1	2	1	1
65	57	1	0	1	45,3	1	1	1	1
66	75	2	1	1	0,9	1	3	1	1
67	73	1	2	1	69,9	2	2	2	1
68	33	2	1	1	<0,5	1	2	1	1
69	72	2	1	1	<0,5	1	1	1	1
72	43	1	0	1	35,3	1	1	1	1
73	76	2	1	1	41,3	2	1	2	1
74	67	2	2	2	-	2	1	2	2
75	37	1	0	1	32,2	1	1	1	2
76	85	1	2	2	<0,5	2	1	2	1

## Sheet: Table S8b statist
Table S8b. Summary of patient data within the study groups
	Discovery set		Validation set
	not-M	M	not-M	M
No of included patients	7	6	30	24
Male	3	1	11	9
Female	4	5	19	15
Age (year, mean±SD)	56,6±14,4	57,5±10,0	56,6±20,5	63,6±16,9
Age (year, range)	42-75	41-69	32-85	25-84
No of excluded patient samples (due to visible blood contamination)	0	0	3	2
% Excluded samples	0	0	9.1	7.7
