# Supplementary material for: MiR-200b categorizes patients into pancreas cystic lesion subgroups with different malignant potential
Source: Sci Rep. 2023 Nov 14;13:19820. doi: 10.1038/s41598-023-47129-1 (PMC10646105; doi:10.1038/s41598-023-47129-1)
Supplement: Supplementary file 10 — Supplementary Table S9. [file 41598_2023_47129_MOESM10_ESM.xlsx]

## Sheet: Table S9
Table S9. TaqMan assay IDs used in our studies
miRNA	ID
miR28-3p	477999_mir
miR200b-3p	477963_mir
miR375-3p	478074_mir
miR24-3p	477992_mir
